# Supplementary material for: Multi-Tissue Computational Modeling Analyzes Pathophysiology of Type 2 Diabetes in MKR Mice
Source: PLoS One. 2014 Jul 16;9(7):e102319. doi: 10.1371/journal.pone.0102319 (PMC4100879; doi:10.1371/journal.pone.0102319)
Supplement: File S2 — (XLS) [file pone.0102319.s002.xls]

## Sheet: Adipose
Subsystem	Increased Flux	Decreased Flux	Unchanged	Total	Up %	Down %	Unchanged %	Mean	Std Dev	Rand Mean	Rand Std Dev	t-score
Oxidative Phosphorylation	0	6	0	6	0	1	0	-1	0	0	0.816497	-3
Fatty acid oxidation	0	28	0	28	0	1	0	-1	0	0	0.816497	-6.48074
Glutathione Metabolism	0	8	0	8	0	1	0	-1	0	0	0.816497	-3.4641
ROS Detoxification	0	6	0	6	0	1	0	-1	0	0	0.816497	-3
Triacylglycerol Synthesis	0	8	0	8	0	1	0	-1	0	0	0.816497	-3.4641
Fatty acid oxidation, peroxisome	0	3	0	3	0	1	0	-1	0	0	0.816497	-2.12132
Salvage Pathway	0	2	0	2	0	1	0	-1	0	0	0.816497	-1.73205
Heme Degradation	0	2	0	2	0	1	0	-1	0	0	0.816497	-1.73205
Lysine Metabolism	0	1	0	1	0	1	0	-1	0	0	0.816497	-1.22474
Bile Acid Biosynthesis	0	28	0	28	0	1	0	-1	0	0	0.816497	-6.48074
Methionine Metabolism	0	3	0	3	0	1	0	-1	0	0	0.816497	-2.12132
Taurine and hypotaurine metabolism	0	1	0	1	0	1	0	-1	0	0	0.816497	-1.22474
CoA Biosynthesis	0	5	0	5	0	1	0	-1	0	0	0.816497	-2.73861
Carnitine shuttle	0	81	1	82	0	0.987805	0.0121951	-0.987805	0.109756	0	0.816497	-10.8576
Fatty acid elongation	0	20	1	21	0	0.952381	0.047619	-0.952381	0.212959	0	0.816497	-5.17219
IMP Biosynthesis	1	9	0	10	0.1	0.9	0	-0.8	0.6	0	0.816497	-2.49675
Fatty acid activation	1	31	3	35	0.0285714	0.885714	0.0857143	-0.857143	0.423783	0	0.816497	-5.51234
Tryptophan metabolism	0	12	2	14	0	0.857143	0.142857	-0.857143	0.349927	0	0.816497	-3.61033
Vitamin B6 Metabolism	0	5	1	6	0	0.833333	0.166667	-0.833333	0.372678	0	0.816497	-2.27429
Valine, Leucine, and Isoleucine Metabolism	2	23	3	28	0.0714286	0.821429	0.107143	-0.75	0.574767	0	0.816497	-3.97455
Heme Biosynthesis	1	8	1	10	0.1	0.8	0.1	-0.7	0.640312	0	0.816497	-2.13333
NAD Metabolism	0	8	2	10	0	0.8	0.2	-0.8	0.4	0	0.816497	-2.78243
Nucleotides	11	97	20	128	0.0859375	0.757812	0.15625	-0.671875	0.626366	0	0.816497	-7.38661
Pyrimidine Biosynthesis	2	6	0	8	0.25	0.75	0	-0.5	0.866025	0	0.816497	-1.18818
Steroid Metabolism	3	16	4	23	0.130435	0.695652	0.173913	-0.565217	0.71177	0	0.816497	-2.50252
Citric Acid Cycle	1	11	4	16	0.0625	0.6875	0.25	-0.625	0.599479	0	0.816497	-2.46807
Fatty Acid Metabolism	1	8	3	12	0.0833333	0.666667	0.25	-0.583333	0.640095	0	0.816497	-1.9477
Thiamine Metabolism	0	2	1	3	0	0.666667	0.333333	-0.666667	0.471405	0	0.816497	-1.22474
Pentose Phosphate Pathway	0	9	5	14	0	0.642857	0.357143	-0.642857	0.479157	0	0.816497	-2.54075
Cysteine Metabolism	1	10	5	16	0.0625	0.625	0.3125	-0.5625	0.609175	0	0.816497	-2.20869
R Group Synthesis	3	17	8	28	0.107143	0.607143	0.285714	-0.5	0.681385	0	0.816497	-2.48787
Glycine, Serine, and Threonine Metabolism	0	11	8	19	0	0.578947	0.421053	-0.578947	0.493728	0	0.816497	-2.64479
Fructose and Mannose Metabolism	1	4	2	7	0.142857	0.571429	0.285714	-0.428571	0.728431	0	0.816497	-1.03627
Propanoate Metabolism	0	4	3	7	0	0.571429	0.428571	-0.571429	0.494872	0	0.816497	-1.5835
Pyrimidine Catabolism	0	8	6	14	0	0.571429	0.428571	-0.571429	0.494872	0	0.816497	-2.2394
Miscellaneous	3	5	1	9	0.333333	0.555556	0.111111	-0.222222	0.916246	0	0.816497	-0.543214
Glycolysis/Gluconeogenesis	4	15	8	27	0.148148	0.555556	0.296296	-0.407407	0.733296	0	0.816497	-1.92898
Purine Catabolism	0	6	5	11	0	0.545455	0.454545	-0.545455	0.49793	0	0.816497	-1.89164
Arginine and Proline Metabolism	4	9	4	17	0.235294	0.529412	0.235294	-0.294118	0.823529	0	0.816497	-1.0457
Transport, Peroxisomal	14	24	9	47	0.297872	0.510638	0.191489	-0.212766	0.873637	0	0.816497	-1.21982
Sphingolipid Metabolism	6	6	0	12	0.5	0.5	0	0	1	0	0.816497	0
Eicosanoid Metabolism	5	6	1	12	0.416667	0.5	0.0833333	-0.0833333	0.953794	0	0.816497	-0.22992
Tyrosine metabolism	1	9	8	18	0.0555556	0.5	0.444444	-0.444444	0.598352	0	0.816497	-1.86276
Butanoate Metabolism	0	1	1	2	0	0.5	0.5	-0.5	0.5	0	0.816497	-0.738549
Glyoxylate and Dicarboxylate Metabolism	0	2	2	4	0	0.5	0.5	-0.5	0.5	0	0.816497	-1.04447
Inositol Phosphate Metabolism	6	7	3	16	0.375	0.4375	0.1875	-0.0625	0.899218	0	0.816497	-0.205829
Glycerophospholipid Metabolism	12	13	6	31	0.387097	0.419355	0.193548	-0.0322581	0.897447	0	0.816497	-0.148031
Transport, Endoplasmic Reticular	22	18	7	47	0.468085	0.382979	0.148936	0.0851064	0.918597	0	0.816497	0.474736
Urea cycle/amino group metabolism	5	7	7	19	0.263158	0.368421	0.368421	-0.105263	0.787717	0	0.816497	-0.404423
Transport, Mitochondrial	6	49	79	134	0.0447761	0.365672	0.589552	-0.320896	0.554503	0	0.816497	-3.76362
Glutamate metabolism	2	4	5	11	0.181818	0.363636	0.454545	-0.181818	0.715819	0	0.816497	-0.555348
beta-Alanine metabolism	1	1	1	3	0.333333	0.333333	0.333333	0	0.816497	0	0.816497	0
Vitamin A Metabolism	5	8	11	24	0.208333	0.333333	0.458333	-0.125	0.725287	0	0.816497	-0.560723
Transport, Lysosomal	15	7	2	24	0.625	0.291667	0.0833333	0.333333	0.897527	0	0.816497	1.34585
Pyruvate Metabolism	3	6	13	22	0.136364	0.272727	0.590909	-0.136364	0.624897	0	0.816497	-0.62207
Transport, Nuclear	9	7	11	27	0.333333	0.259259	0.407407	0.0740741	0.766228	0	0.816497	0.343747
Pentose and Glucuronate Interconversions	6	2	0	8	0.75	0.25	0	0.5	0.866025	0	0.816497	1.18818
Ascorbate and Aldarate Metabolism	0	1	3	4	0	0.25	0.75	-0.25	0.433013	0	0.816497	-0.541002
Exchanges	53	56	146	255	0.207843	0.219608	0.572549	-0.0117647	0.653691	0	0.816497	-0.179617
Transport, Extracellular	19	58	253	330	0.0575758	0.175758	0.766667	-0.118182	0.468366	0	0.816497	-2.28078
Alanine and Aspartate Metabolism	3	1	3	7	0.428571	0.142857	0.428571	0.285714	0.699854	0	0.816497	0.702935
Cholesterol Metabolism	27	3	2	32	0.84375	0.09375	0.0625	0.75	0.612372	0	0.816497	4.15692
Starch and Sucrose Metabolism	1	1	9	11	0.0909091	0.0909091	0.818182	0	0.426401	0	0.816497	0
Tetrahydrobiopterin	2	0	0	2	1	0	0	1	0	0	0.816497	1.73205
Hyaluronan Metabolism	4	0	0	4	1	0	0	1	0	0	0.816497	2.44949
Transport, Endoplasmic Reticular	4	0	0	4	1	0	0	1	0	0	0.816497	2.44949
Vitamin D	2	0	0	2	1	0	0	1	0	0	0.816497	1.73205
N-Glycan Degradation	10	0	0	10	1	0	0	1	0	0	0.816497	3.87298
Aminosugar Metabolism	10	0	6	16	0.625	0	0.375	0.625	0.484123	0	0.816497	2.63371
Folate Metabolism	18	0	20	38	0.473684	0	0.526316	0.473684	0.499307	0	0.816497	3.05098
Galactose metabolism	1	0	6	7	0.142857	0	0.857143	0.142857	0.349927	0	0.816497	0.425481
C5-Branched dibasic acid metabolism	0	0	4	4	0	0	1	0	0	0	0.816497	0
Biotin Metabolism	0	0	1	1	0	0	1	0	0	0	0.816497	0
CYP Metabolism	0	0	1	1	0	0	1	0	0	0	0.816497	0
N-Glycan Biosynthesis	0	0	8	8	0	0	1	0	0	0	0.816497	0
Riboflavin Metabolism	0	0	2	2	0	0	1	0	0	0	0.816497	0
Keratan sulfate degradation	0	0	1	1	0	0	1	0	0	0	0.816497	0

## Sheet: Liver
Subsystem	Increased Flux	Decreased Flux	Unchanged	Total	Up %	Down %	Unchanged %	Mean	Std Dev	Rand Mean	Rand Std Dev	t-score
Triacylglycerol Synthesis	0	5	0	5	0	1	0	-1	0	0	0.816497	-2.73861
Histidine Metabolism	0	4	0	4	0	1	0	-1	0	0	0.816497	-2.44949
Heme Degradation	0	2	0	2	0	1	0	-1	0	0	0.816497	-1.73205
Bile Acid Biosynthesis	0	28	0	28	0	1	0	-1	0	0	0.816497	-6.48074
N-Glycan Biosynthesis	0	4	0	4	0	1	0	-1	0	0	0.816497	-2.44949
Taurine and hypotaurine metabolism	0	1	0	1	0	1	0	-1	0	0	0.816497	-1.22474
Lysine Metabolism	1	11	0	12	0.0833333	0.916667	0	-0.833333	0.552771	0	0.816497	-2.9277
Biotin Metabolism	0	10	1	11	0	0.909091	0.0909091	-0.909091	0.28748	0	0.816497	-3.48315
IMP Biosynthesis	1	9	0	10	0.1	0.9	0	-0.8	0.6	0	0.816497	-2.49675
Cholesterol Metabolism	3	25	1	29	0.103448	0.862069	0.0344828	-0.758621	0.624509	0	0.816497	-3.97422
Oxidative Phosphorylation	1	5	0	6	0.166667	0.833333	0	-0.666667	0.745356	0	0.816497	-1.4771
Heme Biosynthesis	1	8	1	10	0.1	0.8	0.1	-0.7	0.640312	0	0.816497	-2.13333
Eicosanoid Metabolism	0	4	1	5	0	0.8	0.2	-0.8	0.4	0	0.816497	-1.96748
Salvage Pathway	1	1	0	2	0.5	0.5	0	0	1	0	0.816497	0
Methionine Metabolism	2	2	0	4	0.5	0.5	0	0	1	0	0.816497	0
Nucleotides	37	59	22	118	0.313559	0.5	0.186441	-0.186441	0.882496	0	0.816497	-1.68453
Valine, Leucine, and Isoleucine Metabolism	8	13	5	26	0.307692	0.5	0.192308	-0.192308	0.877901	0	0.816497	-0.817896
Cysteine Metabolism	3	8	5	16	0.1875	0.5	0.3125	-0.3125	0.768013	0	0.816497	-1.11513
Glycerophospholipid Metabolism	9	10	5	24	0.375	0.416667	0.208333	-0.0416667	0.88878	0	0.816497	-0.169132
Transport, Peroxisomal	15	19	14	48	0.3125	0.395833	0.291667	-0.0833333	0.83749	0	0.816497	-0.493614
Inositol Phosphate Metabolism	3	3	2	8	0.375	0.375	0.25	0	0.866025	0	0.816497	0
Miscellaneous	0	3	5	8	0	0.375	0.625	-0.375	0.484123	0	0.816497	-1.11739
ROS Detoxification	4	2	0	6	0.666667	0.333333	0	0.333333	0.942809	0	0.816497	0.654654
Pentose Phosphate Pathway	6	4	2	12	0.5	0.333333	0.166667	0.166667	0.897527	0	0.816497	0.475831
Transport, Endoplasmic Reticular	11	14	18	43	0.255814	0.325581	0.418605	-0.0697674	0.759294	0	0.816497	-0.410315
Glycine, Serine, and Threonine Metabolism	12	8	5	25	0.48	0.32	0.2	0.16	0.88	0	0.816497	0.66642
Transport, Nuclear	5	6	8	19	0.263158	0.315789	0.421053	-0.0526316	0.759063	0	0.816497	-0.205786
Steroid Metabolism	7	7	9	23	0.304348	0.304348	0.391304	0	0.780189	0	0.816497	0
Fructose and Mannose Metabolism	6	3	1	10	0.6	0.3	0.1	0.3	0.9	0	0.816497	0.780693
Glycolysis/Gluconeogenesis	13	8	7	28	0.464286	0.285714	0.25	0.178571	0.847415	0	0.816497	0.802973
NAD Metabolism	7	3	1	11	0.636364	0.272727	0.0909091	0.363636	0.881396	0	0.816497	1.00381
Arginine and Proline Metabolism	2	3	6	11	0.181818	0.272727	0.545455	-0.0909091	0.668043	0	0.816497	-0.285803
Sphingolipid Metabolism	2	3	6	11	0.181818	0.272727	0.545455	-0.0909091	0.668043	0	0.816497	-0.285803
Alanine and Aspartate Metabolism	3	2	3	8	0.375	0.25	0.375	0.125	0.780625	0	0.816497	0.312984
Glutathione Metabolism	0	2	6	8	0	0.25	0.75	-0.25	0.433013	0	0.816497	-0.765092
Thiamine Metabolism	0	1	3	4	0	0.25	0.75	-0.25	0.433013	0	0.816497	-0.541002
Hyaluronan Metabolism	0	1	3	4	0	0.25	0.75	-0.25	0.433013	0	0.816497	-0.541002
Exchanges	55	51	145	251	0.219124	0.203187	0.577689	0.0159363	0.649659	0	0.816497	0.241972
Aminosugar Metabolism	10	3	2	15	0.666667	0.2	0.133333	0.466667	0.805536	0	0.816497	1.57579
Transport, Mitochondrial	25	22	68	115	0.217391	0.191304	0.591304	0.026087	0.638761	0	0.816497	0.269856
Tryptophan metabolism	9	2	0	11	0.818182	0.181818	0	0.636364	0.771389	0	0.816497	1.87898
Urea cycle/amino group metabolism	8	3	7	18	0.444444	0.166667	0.388889	0.277778	0.730719	0	0.816497	1.07555
Ascorbate and Aldarate Metabolism	0	1	5	6	0	0.166667	0.833333	-0.166667	0.372678	0	0.816497	-0.454859
Propanoate Metabolism	0	1	6	7	0	0.142857	0.857143	-0.142857	0.349927	0	0.816497	-0.425481
Galactose metabolism	6	1	2	9	0.666667	0.111111	0.222222	0.555556	0.684935	0	0.816497	1.56386
Starch and Sucrose Metabolism	6	1	4	11	0.545455	0.0909091	0.363636	0.454545	0.655555	0	0.816497	1.43974
Fatty Acid Metabolism	5	1	5	11	0.454545	0.0909091	0.454545	0.363636	0.642824	0	0.816497	1.16058
Purine Catabolism	1	1	9	11	0.0909091	0.0909091	0.818182	0	0.426401	0	0.816497	0
Tyrosine metabolism	10	2	12	24	0.416667	0.0833333	0.5	0.333333	0.62361	0	0.816497	1.58944
Glutamate metabolism	4	1	7	12	0.333333	0.0833333	0.583333	0.25	0.595119	0	0.816497	0.857143
Vitamin A Metabolism	11	2	12	25	0.44	0.08	0.48	0.36	0.62482	0	0.816497	1.75074
Fatty acid oxidation	24	2	2	28	0.857143	0.0714286	0.0714286	0.785714	0.557875	0	0.816497	4.20435
Transport, Extracellular	48	21	282	351	0.136752	0.0598291	0.803419	0.0769231	0.436651	0	0.816497	1.55645
Carnitine shuttle	72	4	6	82	0.878049	0.0487805	0.0731707	0.829268	0.489023	0	0.816497	7.89012
Folate Metabolism	11	1	11	23	0.478261	0.0434783	0.478261	0.434783	0.576804	0	0.816497	2.0858
Fatty acid oxidation, peroxisome	3	0	0	3	1	0	0	1	0	0	0.816497	2.12132
Transport, Endoplasmic Reticular	4	0	0	4	1	0	0	1	0	0	0.816497	2.44949
Vitamin D	2	0	0	2	1	0	0	1	0	0	0.816497	1.73205
N-Glycan Degradation	5	0	0	5	1	0	0	1	0	0	0.816497	2.73861
Fatty acid elongation	15	0	1	16	0.9375	0	0.0625	0.9375	0.242061	0	0.816497	4.40336
Fatty acid activation	27	0	4	31	0.870968	0	0.129032	0.870968	0.335236	0	0.816497	5.49415
R Group Synthesis	19	0	6	25	0.76	0	0.24	0.76	0.427083	0	0.816497	4.12394
Glyoxylate and Dicarboxylate Metabolism	5	0	2	7	0.714286	0	0.285714	0.714286	0.451754	0	0.816497	2.02523
Pentose and Glucuronate Interconversions	5	0	3	8	0.625	0	0.375	0.625	0.484123	0	0.816497	1.86231
Pyrimidine Catabolism	6	0	4	10	0.6	0	0.4	0.6	0.489898	0	0.816497	1.99263
Transport, Lysosomal	4	0	3	7	0.571429	0	0.428571	0.571429	0.494872	0	0.816497	1.5835
CYP Metabolism	1	0	1	2	0.5	0	0.5	0.5	0.5	0	0.816497	0.738549
Pyruvate Metabolism	8	0	16	24	0.333333	0	0.666667	0.333333	0.471405	0	0.816497	1.73205
Pyrimidine Biosynthesis	1	0	6	7	0.142857	0	0.857143	0.142857	0.349927	0	0.816497	0.425481
Vitamin B6 Metabolism	1	0	8	9	0.111111	0	0.888889	0.111111	0.31427	0	0.816497	0.381
Citric Acid Cycle	0	0	15	15	0	0	1	0	0	0	0.816497	0
C5-Branched dibasic acid metabolism	0	0	4	4	0	0	1	0	0	0	0.816497	0
Butanoate Metabolism	0	0	1	1	0	0	1	0	0	0	0.816497	0
Tetrahydrobiopterin	0	0	2	2	0	0	1	0	0	0	0.816497	0
Tyr, Phe, Trp Biosynthesis	0	0	1	1	0	0	1	0	0	0	0.816497	0
beta-Alanine metabolism	0	0	3	3	0	0	1	0	0	0	0.816497	0
Keratan sulfate degradation	0	0	1	1	0	0	1	0	0	0	0.816497	0

## Sheet: Skeletal muscle
Subsystem	Increased Flux	Decreased Flux	Unchanged	Total	Down %	Up %	Unchanged %	Mean	Std Dev	Rand Mean	Rand Std Dev	t-score
Oxidative Phosphorylation	0	6	0	6	1	0	0	-1	0	0	0.816497	-3
Fatty acid oxidation	0	25	0	25	1	0	0	-1	0	0	0.816497	-6.12372
ROS Detoxification	0	3	0	3	1	0	0	-1	0	0	0.816497	-2.12132
Triacylglycerol Synthesis	0	8	0	8	1	0	0	-1	0	0	0.816497	-3.4641
Cholesterol Metabolism	0	22	0	22	1	0	0	-1	0	0	0.816497	-5.74456
Pyrimidine Biosynthesis	0	1	0	1	1	0	0	-1	0	0	0.816497	-1.22474
Fatty acid oxidation, peroxisome	0	2	0	2	1	0	0	-1	0	0	0.816497	-1.73205
Heme Degradation	0	2	0	2	1	0	0	-1	0	0	0.816497	-1.73205
Bile Acid Biosynthesis	0	10	0	10	1	0	0	-1	0	0	0.816497	-3.87298
Taurine and hypotaurine metabolism	0	2	0	2	1	0	0	-1	0	0	0.816497	-1.73205
Carnitine shuttle	1	81	0	82	0.987805	0.0121951	0	-0.97561	0.219512	0	0.816497	-10.449
IMP Biosynthesis	1	9	0	10	0.9	0.1	0	-0.8	0.6	0	0.816497	-2.49675
Fatty acid elongation	0	9	1	10	0.9	0	0.1	-0.9	0.3	0	0.816497	-3.27183
Lysine Metabolism	1	5	0	6	0.833333	0.166667	0	-0.666667	0.745356	0	0.816497	-1.4771
Fatty acid activation	2	27	4	33	0.818182	0.0606061	0.121212	-0.757576	0.552147	0	0.816497	-4.41524
Heme Biosynthesis	1	8	1	10	0.8	0.1	0.1	-0.7	0.640312	0	0.816497	-2.13333
Citric Acid Cycle	0	11	3	14	0.785714	0	0.214286	-0.785714	0.410326	0	0.816497	-3.21719
Valine, Leucine, and Isoleucine Metabolism	1	18	5	24	0.75	0.0416667	0.208333	-0.708333	0.538452	0	0.816497	-3.54796
R Group Synthesis	2	19	7	28	0.678571	0.0714286	0.25	-0.607143	0.617558	0	0.816497	-3.1382
Nucleotides	13	80	25	118	0.677966	0.110169	0.211864	-0.567797	0.682453	0	0.816497	-5.79605
Miscellaneous	3	5	0	8	0.625	0.375	0	-0.25	0.968246	0	0.816497	-0.558291
Transport, Peroxisomal	13	23	2	38	0.605263	0.342105	0.0526316	-0.263158	0.937079	0	0.816497	-1.30519
Tryptophan metabolism	0	3	2	5	0.6	0	0.4	-0.6	0.489898	0	0.816497	-1.409
Glutathione Metabolism	3	4	0	7	0.571429	0.428571	0	-0.142857	0.989743	0	0.816497	-0.294579
Pentose Phosphate Pathway	0	5	4	9	0.555556	0	0.444444	-0.555556	0.496904	0	0.816497	-1.74371
Inositol Phosphate Metabolism	0	10	8	18	0.555556	0	0.444444	-0.555556	0.496904	0	0.816497	-2.46598
Glycerophospholipid Metabolism	2	11	8	21	0.52381	0.0952381	0.380952	-0.428571	0.659829	0	0.816497	-1.87083
Transport, Endoplasmic Reticular	12	15	2	29	0.517241	0.413793	0.0689655	-0.103448	0.95934	0	0.816497	-0.442215
Butanoate Metabolism	1	1	0	2	0.5	0.5	0	0	1	0	0.816497	0
Glycolysis/Gluconeogenesis	6	12	6	24	0.5	0.25	0.25	-0.25	0.829156	0	0.816497	-1.05247
Glycine, Serine, and Threonine Metabolism	2	6	4	12	0.5	0.166667	0.333333	-0.333333	0.745356	0	0.816497	-1.04447
Steroid Metabolism	0	5	5	10	0.5	0	0.5	-0.5	0.5	0	0.816497	-1.65145
beta-Alanine metabolism	0	1	1	2	0.5	0	0.5	-0.5	0.5	0	0.816497	-0.738549
Biotin Metabolism	5	5	1	11	0.454545	0.454545	0.0909091	0	0.953463	0	0.816497	0
Glutamate metabolism	2	5	4	11	0.454545	0.181818	0.363636	-0.272727	0.749656	0	0.816497	-0.816039
Cysteine Metabolism	0	4	5	9	0.444444	0	0.555556	-0.444444	0.496904	0	0.816497	-1.39497
Tyrosine metabolism	2	7	7	16	0.4375	0.125	0.4375	-0.3125	0.681795	0	0.816497	-1.17512
Fructose and Mannose Metabolism	0	3	5	8	0.375	0	0.625	-0.375	0.484123	0	0.816497	-1.11739
Purine Catabolism	6	4	1	11	0.363636	0.545455	0.0909091	0.181818	0.935966	0	0.816497	0.485504
Sphingolipid Metabolism	4	2	0	6	0.333333	0.666667	0	0.333333	0.942809	0	0.816497	0.654654
Ascorbate and Aldarate Metabolism	2	2	2	6	0.333333	0.333333	0.333333	0	0.816497	0	0.816497	0
Propanoate Metabolism	1	2	3	6	0.333333	0.166667	0.5	-0.166667	0.687184	0	0.816497	-0.382546
Urea cycle/amino group metabolism	8	5	3	16	0.3125	0.5	0.1875	0.1875	0.881671	0	0.816497	0.624131
Transport, Nuclear	5	7	11	23	0.304348	0.217391	0.478261	-0.0869565	0.717062	0	0.816497	-0.383769
Fatty Acid Metabolism	1	3	7	11	0.272727	0.0909091	0.636364	-0.181818	0.57496	0	0.816497	-0.603855
Transport, Mitochondrial	10	28	70	108	0.259259	0.0925926	0.648148	-0.166667	0.569275	0	0.816497	-1.74013
Pyrimidine Catabolism	1	3	8	12	0.25	0.0833333	0.666667	-0.166667	0.552771	0	0.816497	-0.58554
Pyruvate Metabolism	0	5	18	23	0.217391	0	0.782609	-0.217391	0.412471	0	0.816497	-1.13971
Exchanges	51	53	145	249	0.212851	0.204819	0.582329	-0.00803213	0.646225	0	0.816497	-0.12172
NAD Metabolism	4	1	1	6	0.166667	0.666667	0.166667	0.5	0.763763	0	0.816497	1.09545
Pentose and Glucuronate Interconversions	3	1	2	6	0.166667	0.5	0.333333	0.333333	0.745356	0	0.816497	0.738549
Starch and Sucrose Metabolism	1	1	4	6	0.166667	0.166667	0.666667	0	0.57735	0	0.816497	0
Transport, Extracellular	20	42	263	325	0.129231	0.0615385	0.809231	-0.0676923	0.431494	0	0.816497	-1.32143
Aminosugar Metabolism	2	1	5	8	0.125	0.25	0.625	0.125	0.599479	0	0.816497	0.349038
Arginine and Proline Metabolism	4	1	5	10	0.1	0.4	0.5	0.3	0.640312	0	0.816497	0.914283
Folate Metabolism	11	2	17	30	0.0666667	0.366667	0.566667	0.3	0.585947	0	0.816497	1.63501
Vitamin A Metabolism	0	1	22	23	0.0434783	0	0.956522	-0.0434783	0.203931	0	0.816497	-0.247766
Vitamin D	2	0	0	2	0	1	0	1	0	0	0.816497	1.73205
Riboflavin Metabolism	2	0	0	2	0	1	0	1	0	0	0.816497	1.73205
Thiamine Metabolism	3	0	1	4	0	0.75	0.25	0.75	0.433013	0	0.816497	1.62301
Glyoxylate and Dicarboxylate Metabolism	5	0	2	7	0	0.714286	0.285714	0.714286	0.451754	0	0.816497	2.02523
Alanine and Aspartate Metabolism	2	0	2	4	0	0.5	0.5	0.5	0.5	0	0.816497	1.04447
Galactose metabolism	1	0	6	7	0	0.142857	0.857143	0.142857	0.349927	0	0.816497	0.425481
C5-Branched dibasic acid metabolism	0	0	4	4	0	0	1	0	0	0	0.816497	0
Vitamin B6 Metabolism	0	0	8	8	0	0	1	0	0	0	0.816497	0
Eicosanoid Metabolism	0	0	1	1	0	0	1	0	0	0	0.816497	0
Tetrahydrobiopterin	0	0	2	2	0	0	1	0	0	0	0.816497	0
Transport, Lysosomal	0	0	4	4	0	0	1	0	0	0	0.816497	0
Keratan sulfate degradation	0	0	1	1	0	0	1	0	0	0	0.816497	0
